# Supplementary material for: Knowledge and Use of Herbal Medicine Among Urban Adolescents and Young Adults in Western Mexico: Family Transmission, Social Media Exposure, and Associated Factors
Source: Healthcare (Basel). 2026 Jul 17;14(14):2161. doi: 10.3390/healthcare14142161 (PMC13410035; doi:10.3390/healthcare14142161)
Supplement: Supplementary file 1 [file healthcare-14-02161-s001.zip]

Archive with 1 entries (1 files):
- healthcare-4392095-supplementary.pdf
